# Supplementary material for: Homeostatic membrane tension constrains cancer cell dissemination by counteracting BAR protein assembly
Source: Nat Commun. 2021 Oct 11;12:5930. doi: 10.1038/s41467-021-26156-4 (PMC8505629; doi:10.1038/s41467-021-26156-4)
Supplement: Supplementary file 10 — Source Data [file 41467_2021_26156_MOESM10_ESM.xlsx]

## Sheet: Fig.1
	Fig.1a
		MCF10A	MDCK II	IAR-2	AU565	MCF7	MDA-MB-231 with ruffling	MDA-MB-231with blebbing	Hs578T with ruffling	Hs578T with blebbing	PC-3 with ruffling	PC-3 with blebbing	PANC-1
		26.38	32	40.29	30.95	31.39	25.04	29.76	17.86	20.84	16.71	19.13	23.27
		30.12	25.94	25.8	36.21	33.57	24.05	22.03	29.05	22.84	25.39	19.82	24.62
		34.1	35.97	26.35	20.38	27.76	25.29	22.29	20.89	17.01	18.78	20.22	23.66
		27.69	43.12	39.32	21.69	24.62	24	25.74	24.37	24.76	20.14	21.67	27.23
		30.1	25.07	31.34	32.66	34.68	23.19	19.45	22.26	24.39	17.88	26.56	28.91
		30.16	31.4	31.55	24.54	27.7	19.31	24.67	23.65	24.55	19.52	17.62	19.52
		31.21	22.36	27.79	25.1	29.8	21.28	25.51	20.78	25.33	27.33	20.28	30.87
		29.72	29.73	45	22.27	34.3	21.63	22.77	18.57	18.21	25.17	17.44	22.02
		24.94	33.43	41.5	27.39	24.31	22.04	22.94	22.39	25.24	17.87	20.82	19.25
		23.8	28.98	42.26	28.19	32.91	17.74	21.88	23.73	29.4	16.6	28.97	18.3
		33.53	27.45	27.01	25.13	20.82	18.41	21.98	19.37	19.83	18.16	20.53	21.35
		30.08	30.95	32.14	35.32	40.96	21.12	20.97	25.4	25.53	16.15	18.65	15.66
		26.23	34.75	30.82	20.41	34.13	25.54	27.21	16.06	25.72	17.7	23.86	19.5
		36.23	27	44.46	23.66	25.42	20.58	21.03	23.81		19.13	24.62	13.37
		34.58	34.84	33.08	31.54	27.04	24.13		22.87		21.32		26.34
		42.97	23.67	27.91	37.99	37.33	21.4		25.03		22.64		24.71
		35.43	32.82	33.71	31.91	30.01	18.27		19.11		19.28		24.45
		30.71	31.15	34.67	26.8	31.89	25.78		21.29		22.4		16.86
		37.4	39.43	29.83	37.2	28.56	19.98		21.48		23.9		24.25
		33.85	38.09	29.64	26.4	36.65	22.66		21.82				16.75
		33.71	30.53	27.95	22.74	23.42	28.69		19.28				24.55
		31.49	34.19	23.71	26.6	25.23	22.44						20.8
		33.69	25.74	29.24	27	22.64	16.67						15.78
		29.39	30.22	31.17			22.33						23.13
		35.2		29.65
		28.52		40.46
		27.64		30.79
		29.17		44.76
		38.03		28.59
		26.22		28.66
		29.08		36.68
		41.93
		34.64
		30.75
		32.84
	Fig.1c
		pERM						F-actin
		MCF10A	AU565	MDA-MB-231 with ruffling	MDA-MB-231with blebbing	Hs578T with ruffling	Hs578T with blebbing	MCF10A	AU565	MDA-MB-231 with ruffling	MDA-MB-231with blebbing	Hs578T with ruffling	Hs578T with blebbing
		6.31028	9.18029	2.44605	2.792	0.991694	2.44253	6.07402	3.57558	2.82766	3.47201	2.47778	2.02923
		9.65648	10.9039	1.37363	2.50111	1.07537	5.93591	4.14069	2.92038	1.74249	2.30098	1.7704	2.57262
		9.43854	8.60615	1.75501	5.99058	1.03091	5.35868	4.37383	4.75586	1.4199	2.43616	1.42405	3.28046
		3.43647	9.98736	3.5649	3.31948	2.05929	2.40511	1.28965	2.25777	3.84227	3.56216	2.6147	1.83525
		4.50921	7.08067	2.9783	5.00872	1.135	1.46401	2.03042	3.9516	1.93901	4.20735	2.60753	2.83051
		6.62134	5.53674	3.02416	3.0545	1.36925	2.29801	3.51873	4.66765	1.40415	2.19644	1.98107	2.02148
		9.27233	5.88684	1.10994	4.13656	1.18916	3.20863	4.3919	2.88135	1.31856	3.21778	2.08848	1.96363
		4.5196	7.61019	4.4519	4.47694	2.05445	2.73366	2.8034	2.59342	2.34916	3.4124	3.72285	1.25931
		7.68056	9.63697	1.94718	3.93735	1.47487	2.22201	4.74326	5.22418	2.01755	3.62001	2.55088	5.10398
		4.66709	7.21907	1.53618	4.30325	1.19782	1.09503	5.65793	6.51527	1.67801	3.61286	1.69657	2.81758
		1.7086	3.40534	1.30461	4.30396	1.53595	4.06487	2.20657	5.04976	1.86748	2.9002	1.82069	4.26218
		10.3725	3.83745	1.54988	1.97327	2.22592	2.58724	2.77443	3.20179	2.12052	2.77861	2.38625	3.77269
		4.03897	3.31156	3.30923	3.08863	1.64698	1.74561	2.5515	1.93261	2.03943	1.53469	1.70819	2.23228
		6.39527	4.62198	0.93879	3.29741	1.21799	3.07612	5.29967	5.2482	1.39199	2.0891	2.0862	1.70919
		3.55907	6.20137	2.03783	2.94006	1.98186	3.56944	4.20298	3.37023	2.78014	2.40403	2.76851	1.93643
		3.74722	8.58474	1.91063	3.10794	2.62039	2.51721	3.28269	3.1089	2.48039	2.16413	3.60974	2.17109
		5.7256	5.53214	2.07667	4.74832	1.80888	2.42272	3.51557	5.27859	2.97967	3.50786	2.47683	3.23874
		4.72003	8.1377	3.88355	3.96176	1.32943	4.01827	2.97997	3.62844	2.43956	1.65917	2.29641	2.89795
		5.22343	8.88213	2.82059	4.03963	1.38681		2.86059	2.40588	1.42329	2.21569	2.43719
		10.6141	6.26569	2.18868	5.1691	1.05437		3.39536	5.53552	2.42206	2.47321	2.68862
		7.93072	7.40892	2.37151		1.95545		3.48246	3.85018	2.36823		1.52531
		7.98969	8.74913	1.98833		1.17873		3.35723	3.47402	1.44996		2.22541
		7.2369	6.48361	1.11729				3.96036	4.64405	1.2187
		8.31867	7.33901	2.2058				5.28698	3.86859	3.15659
		7.5071	6.76258					2.85733	3.33276
		3.01982	7.81969					2.3846	5.36794
		4.2486						5.09377
		9.55597						4.56001
		6.58547						4.10247
		5.23599						3.32685
	Fig.1e
		pERM						F-actin
		MCF10A	AU565	MDA-231, elongated	MDA-231, rounded with actin based	MDA-231, rounded with blebs	Hs578T	MCF10A	AU565	MDA-231, elongated	MDA-231, rounded with actin based	MDA-231, rounded with blebs	Hs578T
		7.04587	8.54284	1.99179	3.32746	2.77692	1.15595	6.03233	6.43988	2.95329	5.04833	2.68643	3.18615
		6.41689	8.21761	2.00919	3.49184	3.46127	1.14786	5.03508	6.81111	2.53713	4.46575	4.07209	3.85058
		8.43072	2.28058	2.98411	3.68283	4.34653	1.36432	6.63204	3.90084	3.32148	3.58232	4.35349	3.98957
		7.71949	5.95838	2.7703	3.55164	2.94894	1.35098	5.4207	7.72434	2.65178	4.60827	5.45284	2.84188
		9.11519	7.16215	2.09727	4.14167	3.30082	1.12245	6.04354	7.5059	2.49549	4.29317	4.08436	3.06498
		7.52233	7.46451	1.79951	3.53609	2.72425	1.46646	5.64268	7.28872	2.09678	4.80082	5.23497	2.91802
		5.39878	9.18191	1.46498	2.94762	5.86024	1.10692	6.55155	6.10186	3.43473	3.61127	2.79007	2.88148
		7.63457	7.8598	2.33587	2.46278	3.48589	1.32852	7.36899	6.98361	3.30004	4.2198	3.71207	3.51897
		5.72171	7.76791	1.55695	2.93388	4.62278	1.02762	6.58354	5.24618	2.98581	4.20132	5.69723	2.67972
		7.90664	8.37941	1.97982	3.07581	3.65223	1.20966	6.14157	7.92109	4.06309	2.44987	3.35919	3.23327
		8.36242	8.24559	2.03227	2.04186	2.03893	2.52537	5.25027	7.90457	1.95323	3.24842	2.56148	2.06592
		4.86047	7.95962	2.26258	2.58917	3.81806	2.28571	7.77362	5.50881	4.23857	3.25057	4.66589	3.84312
		4.29786	7.75235	2.12936		2.77517	2.40626	4.03458	4.23667	2.6842		3.17672	1.3358
		8.29444	8.37276	3.0553		3.55771	2.17351	9.32677	7.25588	3.29793		3.70779	2.08896
		6.65812	6.41279	2.47871		2.74109	1.83116	8.31413	5.47555	2.73367		3.21263	2.14951
		5.59844	4.48246			4.16485	2.68602	4.92526	6.55382			2.95778	5.62632
		5.02827				5.25593	0.86051	4.33189				4.40025	3.9884
		6.76304						4.00845
		5.5794						4.23415
		7.53671						6.68004
		8.55895						5.24899
		6.99189						5.04327
		4.42101						4.46349
		6.13853						5.48178

## Sheet: Fig..2
	Fig. 2a						Fig. 2c
		si-Control	si-RHOA	si-ERM	si-SLK+STK10			pERM				F-actin
		130.11	60.5742	22.4409	122.001			si-Control	si-RHOA	si-ERM	si-SLK+STK10	si-Control	si-RHOA	si-ERM	si-SLK+STK10
		75.2348	38.1033	62.4626	40.2124			4.72921	2.47532	1.12861	1.14321	3.69282	1.71002	2.24582	2.13324
		111.977	59.827	33.3218	67.5082			7.56803	2.55112	1.2047	2.87416	3.33097	2.55943	2.75595	2.22557
		77.4966	54.1045	75.9151	49.2593			7.50628	1.27982	1.0923	2.01408	2.33098	1.34138	1.85028	1.79316
		86.2626	82.667	53.6626	78.2402			8.12162	1.7638	1.09755	2.64797	5.47065	4.12119	2.04292	2.17978
		96.7375	35.5826	47.1283	48.4599			5.24155	2.46976	0.946104	2.73433	4.37205	2.30142	1.87804	2.28455
		44.6815	47.5009	43.1657	57.0207			4.63346	2.25866	0.754321	1.95163	4.65577	2.39013	4.01148	3.35824
		86.2626	99.0602	73.7283	70.8624			9.66956	2.41522	0.734997	1.63454	8.22641	2.86381	1.82962	2.13825
		166.005	47.4594	49.8525	76.02			8.31443	1.71696	1.40736	2.29589	3.95341	2.38916	2.75945	2.22668
		110.327	91.6554	33.6003	48.7116			6.2298	1.66965	0.634126	2.10011	3.79278	1.60212	2.50979	2.28366
		65.8859	59.0844	58.6687	68.8501			7.38448	1.63859	2.16874	3.75802	1.96105	2.29173	2.9463	2.70529
		80.7086	66.2284	49.217	50.7919			7.0141	2.61791	2.20139	2.33644	4.78405	2.03027	2.00444	2.81743
		106.38	44.12	65.2037	55.6203			4.78275	1.0774	1.27654	3.003	2.88905	2.32192	3.258	3.09479
		94.0918	50.5348	65.7883	59.7804			3.10398	2.65558	2.00886	2.01357	2.72187	2.40505	1.89129	2.02135
		159.935	66.0815	29.3804	57.796			8.85262	1.24308	0.974813	2.05375	3.1717	1.97059	1.74104	2.2592
		78.9874	32.6305	42.0264	75.6531			7.96434	1.95407	2.12417	2.56543	7.63322	2.0721	2.4222	1.76153
		128.467	36.377	53.8833	65.2523			5.51583	2.43231	1.85514	1.85639	6.39015	2.86592	2.17347	1.63987
		78.2935	53.1348	25.7787	59.3623			6.2144	2.84921	1.27094	3.39424	3.23942	2.55082	1.76137	1.70241
		85.6488	40.4035	42.5745	60.2935			5.34743	2.33818	1.98002	1.84228	4.7573	1.96724	3.24787	2.03901
		94.4424	63.8499	49.8525	41.327			5.98591	3.12913	2.81516	3.8347	4.3837	2.60687	1.90393	1.84313
		81.7937	42.6138	32.9752	51.74			6.66829	2.04612		1.22092	2.34171	2.189		1.85548
		68.6504	37.4374	53.1348	30.7667			6.92507	1.76571		2.41051	4.06836	1.36769		2.47355
		64.9609	56.2957	31.3033	82.5576			5.68495	3.53036		1.68172	3.93897	2.3873		1.62649
		60.7618	39.1131	54.949	60.4806			7.01905	1.46833		1.5254	3.04901	2.58212		1.6366
		115.314	58.3464	57.5674	69.752			7.44496	2.36302		1.73599	2.81349	3.23976		3.51414
		51.6102	60.7618	67.1624				8.22743	2.29795		1.27883	2.76958	1.75314		2.0589
		65.8859	40.2124	58.8995				7.48069	1.97834		3.01179	4.19719	3.88365		1.90544
		93.5088	42.1045	62.0826				3.02807			1.43936	2.25701			3.02148
		76.5984	44.9233					3.96575			2.24861	2.3157			1.91545
		61.8457	73.1094					4.23345				3.06106
		100.021	55.5754
		78.1338	99.24
		66.5226	68.8501
		100.987	23.0726
		56.3409	65.8859
		71.9815	44.8023
		67.7557	64.0906
		108.564	59.2696
		93.8583	57.3849
		51.6102	41.676
		118.044
		153.381
		166.548
		92.6377
		86.5984
		124.876
		109.633
		70.1548
		98.6413
		83.6
		64.4283
		75.3393
		84.8707
		105.389
		56.4765
		80.6545
		59.1307
		102.931
		89.7636
		85.7602
	Fig. 2e							Fig. 2f
		si-Control	si-E-cadherin	si-RHOA	si-ERM	si-SLK+STK10		si-Control	si-E-cadherin	si-RHOA	si-ERM	si-SLK+STK10
		0.851581	0.608108	8.09002	5.59611	6.63017		0.818182	0.545455	4.90909	5.81818	4.68182
		1.45985	0.972973	7.11679	7.3601	6.87348		1.22727	0.681818	5.31818	5.36364	4.45455
		0.729927	0.486486	7.66423	5.04866	6.0219		1.18182	0.363636	4.5	5.45455	4.09091
		0.729927	0.608108	7.84671	6.99513	7.54258		0.909091	0.636364	4.40909	3.63636	4.81818
		0.790754	0.364865	6.75183	5.47445	7.96837		0.954545	0.727273	4.95455	5.5	4.40909
		0.608272	0.912162	7.17762	5.3528	6.56934		1	0.318182	4.27273	3.86364	4.31818
		1.09489	1.09459	8.0292	5.83942	7.23844		0.772727	0.954545	5.54545	3.40909	5.54545
		1.21654	0.547297	8.57664	6.38686	7.60341		0.863636	0.681818	6.54545	4.18182	5.40909
		1.52068	0.72973	7.05596	6.08272	8.33333		1.27273	0.818182	6.27273	5	4.86364
	Fig. 2g
			Round (non-motile)	Elongated migration
		si-Control	145	10
		si-RHOA	57	69
		si-ERM	78	50
		si-SLK+STK10	64	59
	Fig. 2i	pERM				F-actin
		si-control	si-RHOA	si-ERM	si-SLK+STK10	si-control	si-RHOA	si-ERM	si-SLK+STK10
		7.92769	2.74855	0.918149	1.14861	6.84053	1.90776	3.05355	3.85437
		5.51105	1.9719	0.69306	1.82557	5.23538	3.95859	3.83782	3.57849
		5.55919	1.85588	1.29983	1.51889	7.17875	2.41739	2.94046	5.66504
		7.87458	2.19118	1.44901	1.88555	7.61957	3.55182	3.14301	2.88578
		9.38905	2.45128	0.86785	2.61487	6.36217	2.90504	4.078	4.3028
		7.9448	2.85325	1.23855	1.2374	5.16696	3.64229	2.31175	3.64824
		5.49301	2.40317	1.20446	1.43731	6.5607	3.4582	4.18859	2.53011
		6.70026	3.79359	1.06091	1.5981	8.36502	2.55074	5.42354	2.54827
		7.23203	1.84186	1.13628	1.78341	5.62633	4.83749	3.20862	3.9134
		6.85795	1.88726	0.998715	3.83727	5.66049	2.7748	2.31376	4.51089
		5.78698	3.14027	1.06157	2.68477	5.49514	1.8341	4.17043	3.18528
		4.72334	3.16462	1.34278	2.15397	6.30271	2.50276	3.29954	2.53772
		7.69725	3.7112	1.29768	2.42782	5.58417	2.14676	2.61596	2.69011
		6.03745	1.10531	0.979407	2.2348	4.24541	2.68189	2.77968	3.4828
		5.28339		1.17257	2.21934	4.82733		3.3836	2.72096
		7.45723			2.52155	6.3634			3.37105
		5.84758			2.08615	5.90224			2.73109
		7.81653			4.59969	7.17589			6.60353
		7.14004				7.42521
		7.12144				6.13035

## Sheet: Fig.3
	Fig. 3b						Fig. 3c
		pERM		F-actin				MCF10A	MCF10A Snail	MCF10A Slug
		MCF10A	MCF10A Snail	MCF10A	MCF10A Snail			113.383	69.3003	59.5015
		8.31143	1.75837	4.00159	2.31082			137.137	62.6531	100.987
		8.6831	1.50137	2.42297	1.94813			55.0829	77.5496	67.5082
		6.34105	1.21953	3.52246	1.42732			130.178	70.3566	35.2245
		7.99536	2.27509	5.33249	1.65213			82.9409	59.6409	36.3407
		2.30692	3.24419	3.09024	2.51579			66.4245	60.668	87.0471
		6.43405	3.02451	3.67794	2.15987			109.003	34.7261	81.3045
		6.98578	3.60845	4.72122	2.20198			124.675	76.0725	38.3638
		6.24634	2.33108	4.62643	2.37821			89.2511	46.5926	71.7774
		8.44331	3.09177	2.34988	2.50836			58.1168	138.621	89.308
		9.61762	3.15937	3.00044	3.38239			71.5736	34.0203	57.2026
		6.87841	1.80418	2.51374	2.06397			87.3844	95.2044	83.0506
		3.19704	2.98951	4.01283	2.12855			86.2067	62.5102	53.1787
		4.85659	4.20831	3.03956	2.04978			92.0015	54.4593	62.5578
		9.95037	2.71002	2.92998	1.22109			99.8406	42.7711	70.4576
		2.4828	1.13305	3.60805	1.41345			87.0471	61.6565	121.934
		6.48549	1.95886	2.22666	1.46192			67.6566	64.38	81.6305
		4.78946	1.93686	4.32779	1.73786			105.389	53.6186	68.8001
		5.87519	2.24717	2.29192	1.84655			64.7186	96.6783	47.8334
		6.8218	3.67821	5.4498	2.8677			70.7105	52.697	74.6096
		4.12564	2.83945	4.0067	1.64863			76.6511	52.5223	58.761
		7.98621	2.02208	3.34068	1.71094			83.49	53.9275	66.7683
		1.64899	2.40114	2.99119	1.76911			87.8351	56.1603	50.6633
		7.14376	3.0544	6.46275	1.43011			83.38	49.895	86.3745
			2.32341		1.58926			137.137	71.7774	68.3515
			2.42714		1.63632			95.2631	77.179	45.7745
								54.016	70.7611	70.2557
								127.582	45.9783	82.2844
								90.1633	54.1488	69.6515
								96.7968	45.8967	79.8995
								83.7652	113.126	46.3054
								72.2883	58.9457	51.0066
								92.0593	54.7261	69.1
								92.0015		67.6566
								119.487		71.9815
								107.625		114.862
								110.517
								101.775
	Fig. 3f
		pERM		F-actin
		MCF10A	MCF10A Snail	MCF10A	MCF10A Snail
		8.22183	1.47004	6.87674	3.87396
		7.7949	2.61509	4.8303	2.86019
		4.7024	2.96555	4.45253	3.12698
		4.83416	1.76727	4.7054	2.41692
		6.79176	2.07901	5.72328	3.44378
		3.9783	4.17402	4.73773	3.87255
		4.82238	2.44103	3.39807	4.42116
		8.25192	1.8021	6.68881	2.88661
		6.94604	3.24519	5.69148	3.74911
		8.52946	2.44609	7.05747	3.09433
		6.93099	2.93168	6.7281	4.07112
		7.21842	2.14047	5.63883	3.93544
		4.54026	1.54025	6.25224	2.07928
		4.41116	3.25627	5.78093	1.7249
		4.68012	1.7909	5.63319	3.2721
		7.82885	2.72051	5.35763	2.95558
		5.07914	1.60522	3.95073	3.11798
		3.68783	2.40187	3.34631	2.4606
		6.03303	3.39661	5.03495	3.32309
		7.15175	2.54977	4.71524	3.38103
		5.7544	2.22841	5.06239	3.76877

## Sheet: Fig.4
	Fig. 4a					Fig. 4c
		MDA-MB-231 parental	Ezrin	MA-ezrin
		29.5438	29.3152	64.0906				No protrusion	Ruffles + lamellipodia	Blebs
		29.9377	26.116	76.2301			MDA-MB-231 parental	52	115	40
		52.8281	37.2535	91.7707			Ezrin	62	128	34
		55.6203	41.9484	46.06			MA-ezrin	162	38	14
		49.9801	54.2374	80.1687
		44.762	23.6252	69.3504		Fig. 4d
		44.12	33.079	54.016			Invasion			Migration
		52.7407	77.8149	60.8556			MDA-MB-231 parental	Ezrin	MA-ezrin	MDA-MB-231 parental	Ezrin	MA-ezrin
		41.4819	37.548	60.1067			0.878711	1.10505	0.306218	1.01876	0.989446	0.425095
		30.2349	42.5745	89.5357			0.965251	1.19159	0.359473	1.07007	1.04808	0.28584
		60.2	51.74	63.5616			1.1117	1.05845	0.292904	1.10671	0.930812	0.307828
		36.1595	26.9531	60.9496			1.15164	1.24484	0.379443	0.894166	1.01143	0.469071
		46.5105	87.0471	46.06			1.01185	1.14499	0.399414	1.03342	1.15069	0.344474
		74.5576	38.4384	56.3409			0.92531	1.09173	0.426042	0.9528	0.894166	0.322486
		45.6117	39.9457	118.503			1.0651	1.19824	0.592464	1.06274	1.08473	0.388449
		25.1711	23.5667	65.7395			0.858741	1.09839	0.499268	0.923483	0.974787	0.498388
		45.1657	59.4087	70.4576			1.03182	1.1117	0.346159	0.938141	0.960129	0.359132
		22.6123	46.06	75.4961
		42.4175	40.787	90.7931		Fig. 4f
		40.5183	30.0036	92.5219
		24.81	35.4392	63.4657				Round (non-motile)	Elongated	Rounded	Mixed
		90.1633	57.796	64.0424			MDA-MB-231 parental	17	42	20	97
		59.3623	44.08	104.71			Ezrin	26	43	23	95
		44.8023	82.5576	48.5018			MA-ezrin	138	12	3	22
		41.0565	26.9531	75.0783
		57.7502	23.9481	104.341
			78.0806	56.2957
			39.2638	63.3698
			21.0931	72.647
				73.5734
				108
	Fig. 4g					Fig. 4j
		Ezrin	MA-ezrin				MDA-MB-231 parental	Ezrin	MA-ezrin
		0.726328	0.0745445				54.509	63.9428	20.4187
		1.12249	0.121958				52.8976	57.0407	23.384
		0.416859	0.128271				70.3343	45.6868	15.2349
		0.837612	0.0571611				37.5572	53.4593	19.7154
		1.01546	0.134311				46.4081	44.0407	26.2681
		0.482204	0.305055				41.1355	33.4985	22.4759
		0.380799	0.0608309				39.6958	35.0889	13.9413
		1.0081	0.107731				40.8765	69.9955	18.6596
		0.551628	0.125513				30.7726	29.7816	18.7635
		0.892604	0.0511199
		0.653536	0.135695			Fig. 4k
		0.375465	0.101517				MDA-MB-231 parental	Ezrin	MA-ezrin
		0.688329	0.0868798				0.263127	0.185221	0
		0.591911	0.129141				0.108053	0.110803	0
		0.155831	0.125258				0	0.404185	0
		0.550929	0.143222				0.0757775		0
		0.242153	0.0778666				0.498359		0
		0.719017	0.0380562				0.197507		0
		0.454695	0.111024
		0.214514	0.0593482			Fig. 4m
		0.261116	0.0432109				MDA-MB-231parental	Ezrin	MA-ezrin
		0.692656	0.0770666				124	35	0
		0.60311	0.110516				28	55	0
		0.209007	0.14369				246	8	0
		0.36456	0.049502				176	132	0
		0.786686	0.0903061				46	105	0
		0.303986	0.113957				110	13	0
		0.284394	0.119256				156	108	0
		0.501277	0.0552282				89	92	1
		0.592281	0.111496
		0.725389	0.0852906
		0.583973	0.17374
		0.152846	0.154554
		0.20068	0.143105
			0.104281
			0.087497
			0.097813
			0.126963
			0.285266
			0.133718
			0.111014
			0.109913
			0.203376
			0.0927189

## Sheet: Fig.5
	Fig. 5a				si-ERM+
			si-Control	si-ERM	Fer	Fes	FBP17	CIP4	Toca-1	Toca proteins (triple)	PACSIN1	PACSIN2	PACSIN3	FCHSD1	FCHSD2	GAS7	IRSp53	IRTKS	MTSS1	MTSS1L	srGAP1	srGAP2	srGAP3	GRAF1	GRAF2	GRAF3	RICH1	RICH2	ARHGAP4	ARHGAP29	GIMP	HMHA1	Oligophrenin-1	SH3BP1	ARHGEF37	ARHGEF38	Tuba
		Repeat #1	3.84615	50.7463	56.6667	22.5806	33.8462	46.5753	48.4849	20	53.3333	41.9355	55.3846	47.8261	60.9375	34.7826	44.6154	44.4444	54.6875	23.3333	56.338	38.8889	45.9016	44.7761	52.7778	48.4849	59.0164	43.8597	61.7647	34.375	42.623	58.3333	69.2308	42.8571	53.125	53.6232	47.2973
		Repeat #2	5.40541	55.2239	49.1228	28.7879	38.806	32.7869	44.6429	25.8065	46.0318	44.2857	44.7761	53.7313	51.6129	24.1935	39.3939	42.1053	49.2064	18.4615	68.4931	54.5455	52.1127	39.6552	56.338	50.7936	52.459	47.6923	52.3809	44.0678	46.9697	49.2064	60.5634	53.3333	48.2759	60	34.375
	Fig. 5b						Fig. 5e
			si-Control	si-MTSS1L	si-Toca proteins			No protrusion	Elongated	Rounded (actin-based)	Polarized blebs	Non-polarized blebs
		Repeat #1	60.7843	16.2791	28.3401		si-Control	25	46	42	26	12
		Repeat #2	54.2636	27.4306	37.7682		si-MTSS1L	54	11	17	16	34
		Repeat #3	56.746	18.9369	29.4118		si-Toca proteins	50	21	23	13	31
	Fig. 5c						Fig. 5f
			si-Control	si-MTSS1L	si-Toca proteins			si-Control	si-ERM	si-SLK+STK10	MCF10A snail
		Round (non-motile)	22	116	91			10	21	28	24
		Elongated	35	9	22			7	36	31	29
		Rounded	20	5	11			18	24	24	18
		Mixed	76	20	31			1	26	37	33
								3	28	17	22
								5	21	26	26
	Fig. 5d							2	14	14	15
								12	32	22	23
		Control RNAi	MTSS1L	Toca				0	31	19	32
		0.844239	0.0729322	0.214239				2	27	34	30
		0.922559	0.15669	0.0993363				9	12	15	23
		0.330032	0.0527374	0.161201				14	21	22	25
		0.595203	0.266586	0.386592				3	30	19	11
		0.504621	0.117461	0.280623				16	18	34	24
		0.693798	0.0838507	0.0422562				5	26	25	18
		1.00237	0.109239	0.261055				4	19	10	34
		0.95571	0.0949	0.123984				8	22	24	23
		0.395233	0.148406	0.407416				21	27	26	17
		0.597196	0.200007	0.205272				5	26	19	22
		0.614339	0.191607	0.122266				11	31	29	23
		0.422177	0.295746	0.193678				7	33	18	28
		0.751508	0.161562	0.356815				13	24	27	18
		0.525185	0.143899	0.312096				3
		0.508938	0.253458	0.23339				11
		0.992837	0.0709161	0.274135				8
		0.881489	0.165417	0.350698				7
		0.586095	0.138775	0.0958481
		0.969576	0.111719	0.0817838			Fig. 5g
		0.485885	0.442389	0.224444				Ezrin	MA-ezrin
		0.634005	0.135309	0.151947				11	2
		1.0243	0.150622	0.208451				9	0
		0.761416	0.361972	0.13576				8	1
		0.51793	0.180284	0.14897				12	4
		0.644387	0.215849	0.451107				10	0
		0.745236	0.0955245	0.273437				8	4
		1.02532	0.275372	0.210138				6	7
		0.756153	0.842519	0.149397				10	5
		0.422796	0.216838	0.269918				8	2
		0.22758	0.0920799	0.088672				7	1
		0.443467	0.176087	0.257714				6	0
		0.364295	0.223906	0.310544				14	2
		0.465104	0.466738	0.279262				3	3
		0.296687	0.104413	0.163282				7	2
		0.850276	0.0799796	0.220442				12	1
			0.214218	0.409884				9	0
			0.166091	0.211034				4	3
			0.26589	0.144162				12	2
			0.463749	0.362638				10	0
			0.158847	0.364171				5	3
			0.0999748	0.231766
			0.118097	0.308232
			0.119143	0.147154
				0.33632
				0.341878
				0.477099

## Sheet: Supplementary Fig.1
	Supplementary Fig. 1f
		MCF10A						AU565						MDA-MB-231						HS578T
		Mean			SD			Mean			SD			Mean			SD			Mean			SD
	Distance (µm)	PM	pERM	F-actin	PM	pERM	F-actin	PM	pERM	F-actin	PM	pERM	F-actin	PM	pERM	F-actin	PM	pERM	F-actin	PM	pERM	F-actin	PM	pERM	F-actin
	-2	4.82465	1.49535	0.9144	5.78908	0.964372	0.886005	9.74551	1.05691	1.74831	17.2609	0.835566	3.59643	4.90888	1.03118	0.39422	3.06847	0.740525	0.370671	8.53137	0.57796	0.5299	4.49628	1.1904	1.33099
		6.13843	1.74435	0.95401	7.19909	1.07454	0.944182	9.24555	1.18403	2.21651	13.0021	1.07909	4.28591	5.79064	1.01479	0.47939	3.31293	0.825133	0.398296	10.5834	0.59828	0.66953	6.85682	1.18273	1.66961
		7.4785	2.28011	1.02347	6.82381	1.49988	0.936506	8.83723	1.3589	2.74873	13.3157	1.19574	5.74712	6.36652	1.15217	0.49788	3.42158	0.771671	0.372518	9.93109	0.54815	0.71261	7.33557	1.18882	1.92927
		7.35246	2.57237	1.07676	5.65558	2.4709	1.06282	9.2583	1.61728	2.79661	13.6965	1.46159	4.71149	6.26317	1.02271	0.5787	3.19794	0.683301	0.44408	10.6867	0.74935	0.83071	8.66828	1.51593	2.2136
		8.44228	3.6724	1.24929	7.71862	3.64961	1.12027	9.80514	1.93403	2.9298	13.1168	1.69369	4.89099	6.61123	1.13945	0.75627	3.54472	0.496663	0.779628	10.8208	0.74389	1.0197	10.0205	1.57035	2.5509
		10.1697	4.81429	1.62922	8.44639	5.1623	1.41593	12.8716	2.31543	3.027	15.6619	2.30218	4.97042	7.15913	1.21485	0.76207	3.70236	0.521299	0.816693	11.2165	0.92366	1.1309	11.6694	2.07327	2.93659
		11.1786	6.39434	2.09144	8.40193	8.0213	1.89673	13.6661	2.67563	3.04176	19.6787	2.56429	4.36714	7.04327	1.35216	0.87369	3.12352	0.413093	0.934935	11.9838	1.22926	1.30095	12.8388	2.02636	3.29892
		12.1	7.97067	2.31153	9.97557	8.85461	2.06009	14.8112	3.31384	3.3267	18.7987	3.10761	3.98941	7.48121	1.40576	1.29405	2.82857	0.573711	1.62329	13.9618	1.38438	1.67063	17.0727	2.46732	3.86216
		15.4707	9.52073	2.9346	13.0512	9.16872	2.87815	15.1432	4.24697	4.30476	15.4983	3.26301	4.58132	9.15	1.52811	1.56423	4.47547	0.668814	1.95091	14.1506	1.72692	1.96026	16.0426	2.75368	4.14581
		18.1235	12.7757	3.59662	15.4591	10.9251	3.4783	18.479	5.25395	5.30191	16.0939	3.50277	5.34203	10.2704	1.77854	2.37034	5.54071	0.971629	2.86458	15.8164	2.38272	2.5247	16.832	3.56112	5.50935
	-1	23.8225	18.1901	5.06314	19.4443	16.6006	4.94802	20.0015	7.20403	6.65383	14.6793	3.96436	6.26653	12.0891	2.42999	3.18811	8.427	1.7008	4.33951	17.1801	2.97003	3.32441	16.6375	4.4435	6.47967
		29.4089	25.8453	6.54501	22.5096	22.6047	6.23685	24.3007	10.1646	8.42968	21.2219	5.56626	7.27066	16.6072	3.28875	4.57959	11.9727	2.75346	6.54881	19.3994	3.93993	4.89928	22.8992	5.44459	7.81918
		39.2022	38.3738	9.78824	24.6477	26.1016	8.07948	29.994	14.416	11.0656	25.0342	9.05434	9.79325	21.9686	4.2971	6.52409	16.6715	4.05616	10.6004	19.2838	5.39269	7.23199	20.6604	5.92972	9.74974
		55.7937	54.9615	13.9443	32.2855	31.8498	10.1209	40.6449	21.2365	15.9014	32.9072	14.9463	13.0299	34.6261	5.96828	9.5167	28.4122	5.99944	14.9022	25.9906	8.76113	11.6695	23.3281	9.88848	12.1048
		77.6804	77.8712	20.1447	35.8095	38.741	12.7001	52.8713	32.1029	21.5567	38.5722	25.5022	17.407	46.5962	8.85104	13.6909	33.547	9.42931	18.8692	32.5324	13.141	17.2141	25.0164	16.7032	14.4011
		103.858	104.087	27.765	39.212	47.4052	15.9238	76.9819	49.4813	27.4821	44.4348	36.4054	20.6748	66.0023	12.4007	19.2167	43.5427	12.1184	24.3439	42.0256	15.8964	24.3454	29.1366	21.1391	18.1549
		136.463	130.953	40.0241	39.4911	50.1353	22.0726	104.633	75.0171	41.1312	43.2758	41.4547	27.0311	90.7485	17.908	28.2579	42.8613	15.014	31.6443	55.5889	17.1952	32.6411	31.4453	23.4008	21.6429
		170.954	154.964	54.6968	45.7084	43.2041	27.5914	142.31	111.579	57.3225	50.2339	43.0673	31.5656	126.922	24.2949	39.3185	46.8536	17.7865	36.2787	77.0581	19.2663	43.4662	29.9719	26.126	25.2232
		199.776	174.806	73.8733	32.1249	31.4243	36.2295	180.996	151.368	83.3316	49.2227	48.4895	40.327	167.98	30.481	51.9727	40.6002	19.9801	38.1686	111.347	21.7888	57.8996	26.2005	27.1233	32.3129
		224.107	190.243	94.7827	29.0785	25.0637	45.3289	204.272	179.037	112.171	41.6597	47.6803	48.1977	201.504	35.4221	66.1833	33.2541	20.8458	36.5071	143.984	23.4756	73.3391	30.0086	26.2863	39.0334
	0	233.071	195.808	119.06	25.6843	38.8945	56.8488	221.933	188.301	138.06	35.8143	46.4052	49.1062	223.796	38.4075	81.4023	27.7216	21.5618	32.9451	168.968	21.327	82.8518	34.7611	21.1759	42.6555
		217.772	189.43	139.572	28.0481	48.4556	63.1485	212.845	179.675	159.346	39.2873	50.2338	45.2382	207.889	38.6575	96.0084	28.5981	22.0363	30.927	154.446	19.3582	82.422	36.8507	17.2924	35.9973
		214.313	166.611	155.168	25.7446	51.2966	60.5579	202.803	153.489	164.947	33.8697	56.2042	35.611	187.569	32.4878	100.679	34.4289	19.55	30.1825	142.053	16.5128	77.248	36.0358	14.0163	33.1163
		192.942	133.809	168.401	33.9257	48.5931	52.9306	176.207	119.905	161.927	29.4044	57.5321	36.3762	162.331	25.805	97.5221	37.9825	16.9162	33.0035	123.645	13.9183	69.5582	37.2498	11.6767	32.8948
		164.598	101.309	178.643	41.2949	42.8151	44.6893	144.726	84.1321	141.121	23.7565	46.5926	41.9591	140	20.4916	84.2635	32.1945	15.4787	31.1517	106.193	11.4947	59.2873	28.8012	9.40133	31.552
		139.27	75.7985	181.878	43.3382	42.2914	40.4552	117.184	58.1828	111.858	25.8075	31.679	40.1381	124.041	16.6377	68.4439	33.1536	14.5885	26.4173	99.1847	9.13783	47.2286	26.9249	7.65141	26.6913
		118.877	55.0168	173.23	43.0925	42.6482	44.1503	93.1545	41.6712	84.7212	33.6487	22.4195	36.3057	104.09	13.1568	56.2008	30.9479	13.6881	21.24	89.4785	6.99656	40.1404	24.915	6.26692	23.7713
		100.762	40.3238	153.857	36.0318	37.0884	51.4057	82.3938	30.0388	61.288	35.1614	15.902	28.0058	93.9707	10.6897	46.9661	28.3507	13.1362	18.9418	80.3961	6.0515	33.6751	24.3055	5.75754	20.0199
		83.4739	31.869	131.536	29.0778	30.7132	49.6298	73.9807	22.3813	47.2042	35.4172	11.8566	22.3622	85.5469	9.33579	39.8725	29.5108	11.6932	16.4451	72.9084	5.5966	31.2968	18.4388	5.64105	17.4286
		78.1715	26.0214	109.806	27.7445	25.4409	43.7824	67.4836	17.6654	35.1489	31.5739	9.75822	19.5516	80.4336	8.13743	33.2379	29.1088	10.7305	13.458	74.2573	5.17998	29.0131	17.7744	4.81698	17.0859
	1	70.1607	19.6835	93.0642	21.5798	18.9369	38.997	60.1715	13.7014	29.2196	26.9141	7.78185	15.6024	75.3336	7.27153	28.9923	27.5541	9.44985	13.5501	72.4832	4.90007	27.988	15.7013	4.03231	16.3436
		62.9194	16.5625	81.9369	17.7506	15.497	35.7739	52.1148	11.0487	24.4851	22.4038	6.256	13.96	73.2043	6.60411	27.3926	25.9991	7.34077	14.9266	67.0472	4.55628	28.3233	11.5693	3.86453	16.4239
		67.1579	13.9776	71.6895	18.9336	11.9857	36.0765	48.9547	9.9752	21.226	16.3931	5.80061	13.2831	68.7273	6.15429	26.2973	28.4227	6.91888	18.2589	66.7292	4.92522	26.3817	8.9622	3.91324	15.6099
		69.1206	11.5718	63.4947	20.5413	9.59473	33.8332	47.8655	8.9349	18.3023	15.7608	5.32706	11.5162	70.6813	5.58229	25.9499	29.2122	5.60478	21.0092	64.4858	4.97757	25.5096	17.606	3.19442	14.0075
		69.9635	10.0413	55.9396	19.0064	8.0063	30.6649	44.8654	7.89667	16.0286	15.2435	4.73744	9.75957	70.0488	5.01559	25.6297	29.4555	4.72208	20.8105	67.9193	4.99144	25.764	14.9037	3.33581	13.1707
		69.4626	8.91885	50.1551	20.435	8.08938	29.6388	44.9406	6.9678	14.5803	15.875	4.63528	8.06215	71.8592	4.69656	25.4495	29.0281	3.80328	21.7017	69.7454	5.04994	25.2035	18.3736	2.98771	12.8241
		71.2421	8.05649	46.991	25.2942	6.76038	27.5219	46.785	6.51655	14.5866	16.7426	4.43008	8.42603	74.8871	4.30967	26.1687	30.9919	3.24039	22.7996	73.6045	5.18312	24.8943	25.624	3.08769	13.6965
		66.5825	7.26736	45.5547	22.9737	6.61998	23.1347	48.9374	6.31804	13.5893	21.758	3.7913	8.2435	74.9244	3.79171	25.5765	29.0601	2.77071	20.939	71.9473	5.34019	23.4086	34.2507	3.38835	13.4607
		66.81	6.97518	44.0234	20.5104	7.07541	20.6238	46.5654	5.4613	12.8327	20.0886	3.11493	8.25673	75.7771	3.42437	25.1014	33.7192	2.26282	19.7764	84.1554	5.47755	23.6084	39.6678	3.75331	18.2698
		64.5368	6.81654	43.4642	20.438	6.39282	20.2247	41.9949	5.3433	12.3729	14.5818	3.03089	8.52313	72.997	3.41951	23.0348	31.4713	1.67023	16.7261	86.6003	5.31836	24.6853	44.3162	3.96746	24.5699
	2	56.9215	7.0825	42.5216	17.4793	7.47484	20.7142	42.9149	5.08566	12.3605	16.3361	2.68946	8.81127	72.013	3.46372	21.3748	32.3617	1.60262	15.0671	83.4481	5.11962	26.0253	41.8403	4.68864	28.3506
		53.146	7.81768	41.4287	13.9621	8.60098	18.1266	45.8806	4.96074	13.0751	18.2644	2.49279	9.67656	71.6075	3.35967	20.4243	34.7375	1.33345	15.0827	86.3778	5.44728	26.1389	55.9544	6.39731	32.4255
		50.4212	7.55133	41.6483	13.2164	8.14804	18.1083	44.4395	4.72479	14.6253	15.7321	2.41241	11.0936	74.4261	3.60752	19.0941	40.9341	1.37119	12.8158	89.8678	5.26242	25.8923	66.2684	6.03538	34.1863
		51.5377	7.28258	42.1586	14.892	7.79103	20.9879	47.6719	4.37857	14.7302	17.1961	2.55422	11.0673	76.5112	3.486	18.421	52.8875	1.33525	11.1297	88.8636	5.82401	24.5283	64.9607	7.30586	34.27
		49.4491	7.16022	41.0728	17.0914	7.19865	23.3029	49.4317	4.03966	17.1299	21.9745	2.77512	14.6554	76.9349	3.32894	17.4921	56.4446	1.42589	9.48201	96.4023	6.9259	23.5026	69.616	8.47144	31.4368
		50.9721	6.7984	38.8874	17.5881	6.57067	22.1311	49.7016	4.04924	17.7306	21.529	3.09152	14.9085	79.2743	3.24038	17.2346	62.6204	1.46803	8.89645	101.697	8.5799	21.9522	66.0367	10.6766	26.9517
		53.6765	7.08207	36.5318	17.2425	6.86638	20.338	48.6787	4.10258	17.3998	21.268	3.01293	14.9714	75.3296	3.54149	16.954	61.3701	1.87101	8.61053	102.339	10.0268	22.3739	66.9775	12.6002	23.5872
		52.9153	7.65343	34.5796	14.7966	7.5509	18.7912	47.8346	4.01051	15.6306	21.0289	2.83641	14.1427	76.9642	3.71627	16.9381	53.4423	1.80063	8.72433	101.014	10.4303	21.5845	74.0304	13.6444	19.1764
		52.9808	7.47285	31.1992	16.4194	6.61685	15.4979	53.0563	3.52787	16.8068	19.7281	1.99594	14.0107	73.564	4.0112	16.9511	43.8992	2.24832	8.01278	101.65	10.5392	21.1467	75.5955	14.0927	16.9323
		54.7435	7.33857	29.8967	18.665	6.24341	13.4848	51.2386	3.3688	16.3105	20.3273	1.65067	13.5183	75.1222	3.78649	16.6101	40.0279	2.36777	7.82082	97.7493	9.87747	21.1751	67.7221	13.534	16.23
	3	59.9532	7.8593	28.3927	25.7917	6.92952	14.2074	51.2705	3.30002	15.3881	20.8041	1.74785	12.3289	68.4024	4.15153	14.5898	24.9694	2.86342	7.66238	84.9061	9.86831	15.4991	51.2971	11.3278	10.1279
	Supplementary Fig. 1i
		Round (no protrusion)	elongated	Round (actin-based)	Rounded (bleb-based)
	MCF10A	127	10	5	2
	AU565	93	4	6	4
	MDA-MB-231	37	64	48	26
	HS578T	19	95	9	3

## Sheet: Supplementary Fig.2
	Supplementary Fig. 2a									Supplementary Fig. 2b
											si-Control	si-RHOA	si-ERM	si-SLK+STK10
											37.9	25.86	15.74	36.7
	anti-β-actin										28.82	20.51	26.26	21.07
											35.16	25.7	19.18	27.3
											29.25	24.44	28.95	23.32
											30.86	30.21	24.34	29.39
											32.68	19.82	22.81	23.13
											22.21	22.9	21.83	25.09
											30.86	33.07	28.53	27.97
											42.81	22.89	23.46	28.97
											34.9	31.81	19.26	23.19
											26.97	25.54	25.45	27.57
											29.85	27.04	23.31	23.68
											34.27	22.07	26.83	24.78
											32.23	23.62	26.95	25.69
											42.02	27.01	18.01	25.26
											29.53	18.98	21.54	28.9
											37.66	20.04	24.39	26.84
											29.4	24.22	16.87	25.6
											30.75	21.12	21.68	25.8
											32.29	26.55	23.46	21.36
											30.05	21.69	19.08	23.9
											27.53	20.33	24.22	18.43
											26.78	24.93	18.59	30.19
											25.9	20.78	24.63	25.84
											35.68	25.38	25.21	27.75
											23.87	25.9	27.23
											26.97	21.07	25.5
											32.13	21.56	26.18
											29.08	22.27
											26.13	28.41
											33.23	24.77
	Supplementary Fig. 2c										29.37	33.1
											27.1	27.57
											33.39	15.96
											24.94	26.97
											28.19	22.24
											27.35	26.6
											34.62	25.58
											32.19	25.17
											23.87	21.45
											36.1
											41.15
											42.88
											31.98
											30.92
											37.13
											34.79
											27.83
											33
											30.38
											26.67
											28.84
											30.61
											34.11
											24.97
											29.84
											25.55
											33.71
											31.48
											30.77
	Supplementary Fig. 2d						Supplementary Fig. 2e
		si-Control	si-RHOA	si-ERM	si-SLK+STK10			AU565		MCF7
		1.462	9.205	2.798	1.472			si-Control	si-ERM	si-Control	si-ERM
		1.187	3.12	3.903	3.71			1.45454	4	1.74196	4.11431
		2.753	3.291	1.649	4.426			0.727273	2.54546	0.387102	3.94288
		1.732	2.008	1.806	2.854			0.545455	3.27273	0.967754	3.42859
		1.956	3.32	3.152	1.447			1.09091	4.36364	0.774204	5.31432
		1.424	3.218	3.1	2.082			1.27273	3.45454	1.54841	5.8286
		4.255	3.165	7.554	1.668			0.909091	4.72727	1.35486	5.14289
		1.324	2.893	5.937	1.948
		1.537	4.585	3.178	3.497		Supplementary Fig. 2f
		1.653	6.137	4.857	1.962				si-Control			si-RHOA			si-ERM			si-SLK+STK10
		1.17	1.18	1.872	1.313			Time	Repeat #1	Repeat #2	Repeat #3	Repeat #1	Repeat #2	Repeat #3	Repeat #1	Repeat #2	Repeat #3	Repeat #1	Repeat #2	Repeat #3
		1.406	1.872	1.248	3.43			0	2	2	2	2	2	2	2	2	2	2	2	2
		1.97	2.375	5.16	1.986			2	8.65	10.3	9.62	9.12	9.86	9.46	12	9.6	11.2	11.6	8.45	8.95
		2.382	2.426	1.484	2.183			4	58.3	54.4	64.5	55.6	51	65.7	62.6	50.8	67.7	56.9	74.8	61.4
		2.021	2.368	1.684	2.768
		2.093	7.45	2.041	2.311
		2.075	1.641	1.4	2.863
		1.707	1.992	5.371	3.203
		1.561	2.92	4.343	2.172
		1.363	2.044	4.622	7.008
		1.232	1.601	2.126	3.418
		1.122	2.811	3.201	2.989
		1.207	1.305	2.931	2.166
		2.385	1.323	2.722	2.198
		1.314	3.858	3.34	2.494
		1.826	4.266	2.789	1.527
		1.847	1.723	1.386	1.676
		2.163	1.521	4	3.486
		3.03	1.127	4.95	2.806
		1.408	1.227	2.254	2.841
		1.06	1.988	2.082	2.615
		1.188	3.005	3.214	7.579
		1.808	1.966	1.956	2.901
		1.634	4.039	3.506	3.369
		1.412	1.597	1.654	2.659
		1.327	2.007	4.339	1.64
		1.569	1.757	1.423	2.31
		1.844	6.678	1.34	1.714
		1.367	2.045	1.363	1.486
		1.96	3.206	4.3	1.296
		2.643	1.734	1.06	3.125
		1.312	1.799	6.013	5.154
		1.474	2.399	3.274	3.123
		1.16	1.919	4.23	1.736
		1.173	3.375	3.55	3.607
		1.898	1.374	1.588	4.345
		1.854	1.499	4.332	2.454
		2.211	2.246	5.408	1.112
		2.07	5.897	2.064	1.445
		1.248	2.178	2.408	1.997
		1.765	2.763	2.727	2.108
		1.283	1.452	1.327	2.785
		2.379	1.408	5.094	2.314
		2.462	1.643	4.911	2.333
		1.436	1.757	1.149	2.012
		1.443	2.073	1.149	9.89
		3.915	1.432	1.653	5.2
		1.217	3.961	5.217	4.121
		1.34	2.667	4.499	2.239
		1.26	1.858	3.47	1.341
		1.744	3.19	1.834	1.68
		1.389	2.484	1.957	2.804
		1.139	1.275	1.831	1.639
		1.726	1.551	3.251	2.367
		1.324	1.551	3.697	1.539
		1.936	1.741	1.7	4.991
		3.815	2.798	4.545	1.445
		1.8	1.086	4.067	5.452
		1.101	1.448	3.093	1.28
		2.033	2.717	1.305	1.92
		1.785	3.673	2.455	4.845
		3.03	1.927	1.467	3.391
		1.771	2.99	3.051	1.691
		1.215	5.179	2.543	2.685
		1.862	1.313	1.548	2.644
		1.261	5.33	4.943	3.178
		2.373	2.067	1.378	2.97
		1.701	5.533	4.137	1.193
		2.224	1.939	6.309	4.51
		2.433	1.269	1.875	1.302
		1.145	1.269	4.881	4.262
			1.873		9.621
			2.333		5.576
			1.368		2.607
			2.33		2.412
			2.562
			1.078
			1.169
			5.288
			7.139
			1.665
			1.772
			1.638
			3.788
			6.268
			1.567
			2.727
			3.619

## Sheet: Supplementary Fig.3
	Supplementary Fig. 3a
	Supplementary Fig. 3b
		MDCK II (RasV12)
		Dox (-)	Dox (+)
		154.351	68.6006
		141.112	69.8023
		133.704	40.2506
		139.046	64.2835
		173.851	76.2301
		104.895	57.0207
		61.8457	58.0709
		91.0801	68.1526
		83.6551	61.0436
		74.8177	55.2618
		67.5576	48.2088
		99.6602	113.575
		117.065	53.7509
		134.541	58.8995
		130.178	54.6816
			46.5105

## Sheet: Supplementary Fig.4
	Supplementary Fig. 4a
			MDA-MB-231 parental			Ezrin			MA-ezrin
		Time	Repeat #1	Repeat #2	Repeat #3	Repeat #1	Repeat #2	Repeat #3	Repeat #1	Repeat #2	Repeat #3
		0	2	2	2	2	2	2	2	2	2
		2	5.28	4.4	4.9	4.82	4.24	5.3	4.85	4.37	4.66
		4	17.9	16.2	17.3	15.8	15.4	18.4	15.5	14.2	16.8
	Supplementary Fig. 4b					Supplementary Fig. 4c
		DMSO	CalyA	MβCD			Mock	MβCD
		0.864	0.816	0.096			34.0554	91.5402
		1.11086	0.870857	0.226286			37.6957	60.8087
		0.980572	1.09714	0.144			24.3029	85.1482
		1.13143	0.877714	0.205714			45.3276	33.81
		1.01486	0.713143	0.185143			48.5018	60.2935
		0.898286	0.822857	0.123429			42.9287	85.2037
							44.8426	112.615
	Supplementary Fig. 4f						52.8719	115.637
		MDA-MB-231 parental	Ezrin	MA-ezrin			57.2937	64.38
		44	1190.7	15.38			62.0826	94.267
		49.61	1326.68	13.33			22.5837	121.802
		33.7	70	6.6125			35.6186	76.2826
		545.75	265.59	8.4375			45.3276	34.2665
		243.36		9.8415			45.5711	88.2304
		41.6		11.25			57.5674	59.6874
		282.906					51.9567	68.4013
		239.447					60.7149	64.8639
		55.176					51.9567	89.2511
		199.962					21.454	95.1457
		288.99					90.1633	69.752
		467.046						69.6515

## Sheet: Supplementary Fig.5
	Supplementary Fig. 5b							Supplementary Fig. 5c
		si-Control	si-Fes	si-Toca proteins	si-GAS7	si-MTSS1L			si-Control	si-ERM	si-RHOA	si-ERM+MTSS1L	si-RHOA+MTSS1L	si-ERM+Toca proteins	si-RHOA+Toca proteins
		1.17647	0.941176	0.447059	1.10588	0.211765			0.827588	3.87932	6.46553	2.58625	2.06897	2.84483	3.56897
		0.847059	0.717647	0.388235	0.905882	0.2			1.13793	3.36207	6.8276	1.75865	1.81035	1.86207	4.50001
		0.929412	0.835294	0.352941	0.952941	0.176471			1.03449	4.34483	7.29312	2.32763	2.43104	2.27587	3
		1.09412	0.694118	0.529412	0.988235	0.129412			1.18966	4.60346	7.13794	1.91383	2.94828	2.89656	3.31035
		1.08235	0.658824	0.411765	0.870588	0.141176			0.98276	4.03449	6.67242	2.12073	1.65518	2.37931	2.79311
		1.01176	0.811765	0.282353	1.03529	0.164706			0.931036	4.13794	5.94829	1.13795	2.32759	2.63794	3.15518
		1.05882	0.917647	0.494118	0.8	0.235294			1.08621	3.98277	5.84484	1.70693	1.9138	2.22414	3.93104
		0.811765	1.02353	0.458824	1.16471	0.141176			0.568966	3.56897	5.63794	1.29313	2.17242	3.2069	3.46552
		0.988235	0.847059	0.552941	0.929412	0.188235			1.24138	3.77587	6.56898	1.8621	2.58621	2.01724	3.72414
	Supplementary Fig. 5g							Supplementary Fig. 5h					Supplementary Fig. 6j
		GFP-FBP17		GFP-MTSS1L					si-Control	si-ERM	MCF10A snail			Mock	MβCD
		Ezrin	MA-ezrin	Ezrin	MA-ezrin				3	10	8			27	6
		33	14	14	2				2	15	14			25	7
		16	5	21	3				0	14	11			21	2
		25	10	13	0				4	11	20			20	5
		19	7	16	2				1	8	7			18	3
		27	9	9	4				2	23	9			33	8
		21	8	12	3				0	13	12			22	9
		28	5	15	0				3	9	11			13	3
		32	4	21	9				1	12	8			30	0
		26	7	16	5				5	14	12			24	3
		17	4	21	2				12	7	14			32	2
		34	13	22	1				4	11	8			19	4
		24	9	17	0				3	12	13			21	0
		23	14	14	4				1	18	11			16	4
		26	18	16	8				2	11	15			25	6
		25	5	13	3				2	8	17			22	1
		36	3	18	4				7	14	21			26	0
		19	5	27	3				1	19	10			19	8
		20	8	21	4				3	6	11			20	2
		25	11	13	2				0	24	9			23	3
		22	6	23	7
	Supplementary Fig. 5l
		GFP-FBP17		GFP-MTSS1L
		Before	Stretch	Before	Stretch
		22	2	12	2
		20	2	15	0
		18	0	17	0
		19	3	6	2
		25	1	21	1
		26	2	9	3
		16	3	13	0
		12	1	14	0
		21	2	10	2
		11	1	11	2
		19	2	12	1
		26	5	8	3
		18	1	12	1
		15	6	9	0
		21	1	18	3
		15	0	12	1
		23	1	14	2
		14	2	15	1
		18	1	10	2
		21	5	18	2
